# Supplementary material for: A Flexible NO2 Gas Sensor Based on Single-Wall Carbon Nanotube Films Doped with a High Level of Nitrogen
Source: Molecules. 2022 Oct 2;27(19):6523. doi: 10.3390/molecules27196523 (PMC9573668; doi:10.3390/molecules27196523)
Supplement: Supplementary file 1 [file molecules-27-06523-s001.zip]

Archive with 1 entries (1 files):
- molecules-1896830-supplementary.pdf
